# Supplementary material for: Age- and Sex-Associated Pathogenesis of Cell Culture-Passaged Kemerovo Virus in IFNAR(−/−) Mice
Source: Int J Mol Sci. 2024 Mar 9;25(6):3177. doi: 10.3390/ijms25063177 (PMC10970428; doi:10.3390/ijms25063177)
Supplement: Supplementary file 1 [file ijms-25-03177-s001.zip]

Archive with 1 entries (1 files):
- ijms-2805421-supplementary.pdf
